# Supplementary material for: Identifying Individuals at Risk of Functional Decline Despite Preserved Muscle Mass: Insights from Appendicular Skeletal Muscle Mass and Handgrip Strength Discordance
Source: J Clin Med. 2026 Mar 31;15(7):2650. doi: 10.3390/jcm15072650 (PMC13073496; doi:10.3390/jcm15072650)
Supplement: Supplementary file 1 [file jcm-15-02650-s001.zip]

Archive with 1 entries (1 files):
- jcm-4195684-supplementary.pdf
